# Supplementary material for: Reversal of Lipid Metabolism Dysregulation by Selenium and Folic Acid Co-Supplementation to Mitigate Pathology in Alzheimer’s Disease
Source: Antioxidants (Basel). 2022 Apr 24;11(5):829. doi: 10.3390/antiox11050829 (PMC9138008; doi:10.3390/antiox11050829)
Supplement: Supplementary file 1 [file antioxidants-11-00829-s001.zip]

Archive with 1 entries (1 files):
- antioxidants-1665561-supplementary.pdf
